# Supplementary material for: A Curriculum for Teaching Clinical Efficiency Focusing on Specific Communication Skills While Maximizing the Electronic Health Record
Source: MedEdPORTAL. 2020 Oct 29;16:10989. doi: 10.15766/mep_2374-8265.10989 (PMC7597939; doi:10.15766/mep_2374-8265.10989)
Supplement: Supplementary file 1 — Efficiency Preworkshop Needs Assessment Survey.docxWorkshop 1 - Setting up the Template and Working in EHR.pptxSample Clinic Note and AVS Template.docxWorkshop 2 - Preclinic Preparation and Rapport Building.pptxEfficiency ATTEND Practice Card.docxWorkshop 3 - Agenda Setting and Relationship Maintenance.pptxEfficiency Agenda Setting Practice.docxWorkshop 4 - Visit Closure.pptxEfficiency Closure Card and Cases.docxEfficiency Postworkshop Evaluation.docx [file mep_2374-8265.10989-s001.zip]

Archive with 11 entries (11 files):
- A. Efficiency Preworkshop Needs Assessment Survey.docx
- B. Workshop 1 - Setting up the Template and Working in EHR.pptx
- C. Sample Clinic Note and AVS Template.docx
- D. Workshop 2 - Preclinic Preparation and Rapport Building.pptx
- E. Efficiency ATTEND Practice Card.docx
- F. Workshop 3 - Agenda Setting and Relationship Maintenance.pptx
- G. Efficiency Agenda Setting Practice.docx
- H. Workshop 4 - Visit Closure.pptx
- I. Efficiency Closure Card and Cases.docx
- J. Efficiency Postworkshop Evaluation.docx
- _Educational_Summary_Report_10989.pdf
